# Supplementary material for: Intein-based thermoregulated meganucleases for containment of genetic material
Source: Nucleic Acids Res. 2024 Jan 5;52(4):2066–77. doi: 10.1093/nar/gkad1247 (PMC10899782; doi:10.1093/nar/gkad1247)
Supplement: gkad1247_Supplemental_Files [file gkad1247_supplemental_files.zip]

Archive with 4 entries (4 files):
- Foo_source_data.xlsx
- Foo_supplemental_figures_revised.pdf
- Table S1.xlsx
- Table S2.xlsx
