# Supplementary material for: Intein-based thermoregulated meganucleases for containment of genetic material
Source: Nucleic Acids Res. 2024 Jan 5;52(4):2066–77. doi: 10.1093/nar/gkad1247 (PMC10899782; doi:10.1093/nar/gkad1247)
Supplement: gkad1247_Supplemental_Files [file gkad1247_supplemental_files.zip › Foo_source_data.xlsx]

## Sheet: Figure 1B
Figure 1B
		37C					30C					25C					22C					18C
		time (min)	nicked (%)	linear (%)	supercoiled (%)		time (min)	nicked (%)	linear (%)	supercoiled (%)		time (min)	nicked (%)	linear (%)	supercoiled (%)		time (min)	nicked (%)	linear (%)	supercoiled (%)		time (min)	nicked (%)	linear (%)	supercoiled (%)
		0	4.4	0	95.6		0	6.4	0	93.6		0	6.6	0	93.4		0	7.5	0	92.5		0	7.1	0	92.9
		0	4.6	0	95.4		0	12.8	0	87.2		0	6.7	0	93.3		0	6.2	0	93.8		0	4.8	0	95.2
		0	4.6	0	95.4		0	5.5	0	94.5		0	5.6	0	94.4		0	5.6	0	94.4		0	8	0	92
		5	25	16.1	58.9		5	13.3	4.3	82.4		5	11.1	1	87.9		5	8.6	3.5	87.9		5	8.4	0.6	90.9
		5	24.2	15.4	60.4		5	12.6	5.2	82.2		5	12	1.6	86.5		5	9.7	0.3	90.1		5	9.8	1	89.3
		5	24.4	14.4	61.2		5	15.3	3.3	81.3		5	13.3	3	83.7		5	8.6	0.6	90.8		5	7.9	0	92.1
		10	24	34	42		10	17.8	8.9	73.4		10	15.1	5.3	79.7		10	12.3	1	86.7		10	9.6	0.6	89.8
		10	24.6	30.7	44.7		10	17.7	9.7	72.6		10	14.8	7.5	77.7		10	12.4	4.3	83.3		10	10.1	1.2	88.7
		10	26.1	30.7	43.3		10	17.2	8.8	73.9		10	14.4	5.8	79.8		10	10.6	6.1	83.2		10	10.4	0.8	88.8
		15	23.1	45.1	31.8		15	19.4	14.3	66.3		15	17.3	8.7	74		15	14.6	6.6	78.7		15	11.6	3	85.3
		15	22.3	46.2	31.4		15	20	13.8	66.2		15	17.5	7.5	75		15	13.3	5.4	81.3		15	12.6	1.4	86
		15	22.5	45.1	32.4		15	19.5	13.9	66.7		15	17.4	8.2	74.5		15	14.5	4.6	81		15	10.5	2.4	87.1
		30	13.1	73.2	13.7		30	20	30.8	49.2		30	18.5	14.8	66.7		30	17	9	74		30	11.8	4.7	83.5
		30	13.6	71.4	15		30	20.1	29.9	49.9		30	19.9	15.7	64.4		30	16.6	10.5	72.9		30	13.4	5.6	81
		30	12.5	74.4	13.1		30	19.2	31.2	49.5		30	19	16	65		30	17.8	12.2	70		30	14.6	5.8	79.6
		45	7.6	83.8	8.6		45	16.6	45.8	37.6		45	17.9	25.1	57		45	18.2	16.8	65		45	16	8.3	75.7
		45	7.2	85.5	7.3		45	16.8	44	39.3		45	19.6	22.7	57.8		45	18.3	15.5	66.2		45	14.8	9.1	76.1
		45	7.8	85.2	7		45	16.4	46.2	37.4		45	19.1	23.7	57.1		45	17.6	14	68.3		45	12.2	6.6	81.2
		60	5	91.4	3.6		60	12.7	59.4	27.9		60	17.9	32.2	49.9		60	18.3	19.4	62.3		60	13.3	9.4	77.3
		60	4.9	93.5	1.6		60	13.9	55.5	30.5		60	17.5	31	51.5		60	18.4	20.9	60.7		60	15.8	11.3	72.9
		60	5.6	90.2	4.2		60	13.7	57.6	28.7		60	17.8	30.7	51.5		60	17.1	22.5	60.4		60	16.5	11.1	72.4
		90	3.4	95.7	0.8		90	8.3	76.3	15.4		90	15.4	44.3	40.3		90	14.8	31.3	53.9		90	18	17.6	64.5
		90	3.6	95	1.4		90	9.9	73.1	17		90	14.9	42.7	42.4		90	16.6	30.6	52.8		90	14.2	15.1	70.6
		90	2.8	96.2	1		90	8.4	75.4	16.2		90	14.3	43.8	41.9		90	19	28.8	52.2		90	16.2	17.5	66.3
		120	1.5	97.5	1		120	3.9	87.1	9		120	11.1	54.3	34.5		120	14.5	37.2	48.3		120	17.2	24.5	58.2
		120	2.2	96.7	1.1		120	5.9	85	9.1		120	11.6	54.3	34.1		120	15.5	37.1	47.3		120	15.7	18.9	65.4
		120	3.8	95.3	0.9		120	5.2	85	9.7		120	12.6	53.4	34.1		120	14.3	38.2	47.5		120	17.1	22.7	60.2
		150	1.3	97.3	1.4		150	2.1	93.8	4.1		150	9.8	63.6	26.6		150	11.8	44.8	43.4		150	16.2	24.7	59.1
		150	1.6	97.1	1.3		150	3.5	92.7	3.7		150	10	62.7	27.2		150	12	44.4	43.6		150	16.4	29.9	53.7
		150	1.3	97.5	1.2		150	0.8	98	1.2		150	8.5	66.5	25.1		150	12.9	45	42.1		150	15.5	24.8	59.6
		180	1.5	97.4	1		180	0	99.3	0.7		180	7.9	73.7	18.4		180	11.8	48.6	39.6		180	14.4	28.4	57.2
		180	2.6	96.5	0.9		180	0.7	98.3	0.9		180	8	72.3	19.7		180	11.2	50	38.7		180	15.2	32.1	52.7
		180	3.8	95.4	0.8		180	1.1	98.3	0.6		180	8	70.8	21.3		180	10.1	53.1	36.8		180	16.3	32.1	51.6

## Sheet: Figure 2C
Figure 2C
	37C				18C
		plasmid	Plasmid retention (%)			plasmid	Plasmid retention (%)
		I-OnuI + wt VMA1, site 1	0			I-OnuI + wt VMA1, site 1	0
		I-OnuI + wt VMA1, site 1	0			I-OnuI + wt VMA1, site 1	0
		I-OnuI + wt VMA1, site 1	0			I-OnuI + wt VMA1, site 1	0
		I-OnuI + L212P VMA1, site 1	97.9798			I-OnuI + L212P VMA1, site 1	107.122
		I-OnuI + L212P VMA1, site 1	92.827			I-OnuI + L212P VMA1, site 1	91.0464
		I-OnuI + L212P VMA1, site 1	103.681			I-OnuI + L212P VMA1, site 1	90.2819
		I-OnuI + wt VMA1, site 2	0			I-OnuI + wt VMA1, site 2	0.564972
		I-OnuI + wt VMA1, site 2	0			I-OnuI + wt VMA1, site 2	0
		I-OnuI + wt VMA1, site 2	0			I-OnuI + wt VMA1, site 2	0
		I-OnuI + L212P VMA1, site 2	88.4328			I-OnuI + L212P VMA1, site 2	0
		I-OnuI + L212P VMA1, site 2	93.2692			I-OnuI + L212P VMA1, site 2	0
		I-OnuI + L212P VMA1, site 2	94.6835			I-OnuI + L212P VMA1, site 2	0.0809061
		I-GpeMI + wt VMA1, site 1	0			I-GpeMI + wt VMA1, site 1	0
		I-GpeMI + wt VMA1, site 1	0			I-GpeMI + wt VMA1, site 1	0
		I-GpeMI + wt VMA1, site 1	0			I-GpeMI + wt VMA1, site 1	0
		I-GpeMI + L212P VMA1, site 1	102.198			I-GpeMI + L212P VMA1, site 1	0
		I-GpeMI + L212P VMA1, site 1	85.1852			I-GpeMI + L212P VMA1, site 1	0
		I-GpeMI + L212P VMA1, site 1	102.291			I-GpeMI + L212P VMA1, site 1	0
		I-GpeMI + wt VMA1, site 2	0			I-GpeMI + wt VMA1, site 2	0
		I-GpeMI + wt VMA1, site 2	0			I-GpeMI + wt VMA1, site 2	0
		I-GpeMI + wt VMA1, site 2	0			I-GpeMI + wt VMA1, site 2	0
		I-GpeMI + L212P VMA1, site 2	102.273			I-GpeMI + L212P VMA1, site 2	0
		I-GpeMI + L212P VMA1, site 2	81.4649			I-GpeMI + L212P VMA1, site 2	0
		I-GpeMI + L212P VMA1, site 2	98.4266			I-GpeMI + L212P VMA1, site 2	0
		I-PanMI + wt VMA1, site 1	0			I-PanMI + wt VMA1, site 1	0
		I-PanMI + wt VMA1, site 1	0			I-PanMI + wt VMA1, site 1	0
		I-PanMI + wt VMA1, site 1	0			I-PanMI + wt VMA1, site 1	0
		I-PanMI + L212P VMA1, site 1	92.976			I-PanMI + L212P VMA1, site 1	0
		I-PanMI + L212P VMA1, site 1	96.1708			I-PanMI + L212P VMA1, site 1	0
		I-PanMI + L212P VMA1, site 1	102.291			I-PanMI + L212P VMA1, site 1	0
		I-PanMI + wt VMA1, site 2	95.6127			I-PanMI + wt VMA1, site 2	0
		I-PanMI + wt VMA1, site 2	116.79			I-PanMI + wt VMA1, site 2	0
		I-PanMI + wt VMA1, site 2	90.2098			I-PanMI + wt VMA1, site 2	0
		I-PanMI + L212P VMA1, site 2	84.2917			I-PanMI + L212P VMA1, site 2	0
		I-PanMI + L212P VMA1, site 2	98.6094			I-PanMI + L212P VMA1, site 2	0
		I-PanMI + L212P VMA1, site 2	98.4266			I-PanMI + L212P VMA1, site 2	0
		I-OnuI, no intein	0			I-OnuI, no intein	0
		I-OnuI, no intein	0			I-OnuI, no intein	0
		I-OnuI, no intein	0			I-OnuI, no intein	0
		E22Q I-OnuI + L212P VMA1, site 2	102.235			E22Q I-OnuI + L212P VMA1, site 2	102.277
		E22Q I-OnuI + L212P VMA1, site 2	104.061			E22Q I-OnuI + L212P VMA1, site 2	113.592
		E22Q I-OnuI + L212P VMA1, site 2	95.5285			E22Q I-OnuI + L212P VMA1, site 2	98.5119
		I-OnuI + L212P,N454Q VMA1, site 2	98.646			I-OnuI + L212P,N454Q VMA1, site 2	104.286
		I-OnuI + L212P,N454Q VMA1, site 2	101.261			I-OnuI + L212P,N454Q VMA1, site 2	94.2728
		I-OnuI + L212P,N454Q VMA1, site 2	98.741			I-OnuI + L212P,N454Q VMA1, site 2	101.43

## Sheet: Figure 3A
Figure 3A
	37C				20C				18C
		plasmid	Plasmid retention (%)			plasmid	Plasmid retention (%)			plasmid	Plasmid retention (%)
		I-OnuI + L212P VMA1, site 2	88.4328			I-OnuI + L212P VMA1, site 2	41.6949			I-OnuI + L212P VMA1, site 2	0
		I-OnuI + L212P VMA1, site 2	93.2692			I-OnuI + L212P VMA1, site 2	60.5505			I-OnuI + L212P VMA1, site 2	0
		I-OnuI + L212P VMA1, site 2	94.6835			I-OnuI + L212P VMA1, site 2	61.1765			I-OnuI + L212P VMA1, site 2	0
		E22Q I-OnuI + L212P VMA1, site 2	102.235			E22Q I-OnuI + L212P VMA1, site 2	140.873			E22Q I-OnuI + L212P VMA1, site 2	102.277
		E22Q I-OnuI + L212P VMA1, site 2	104.061			E22Q I-OnuI + L212P VMA1, site 2	120.27			E22Q I-OnuI + L212P VMA1, site 2	113.592
		E22Q I-OnuI + L212P VMA1, site 2	95.5285			E22Q I-OnuI + L212P VMA1, site 2	92.4686			E22Q I-OnuI + L212P VMA1, site 2	98.5119
		I-OnuI + L212P,N454Q VMA1, site 2	98.646			I-OnuI + L212P,N454Q VMA1, site 2	126.809			I-OnuI + L212P,N454Q VMA1, site 2	104.286
		I-OnuI + L212P,N454Q VMA1, site 2	98.741			I-OnuI + L212P,N454Q VMA1, site 2	114.286			I-OnuI + L212P,N454Q VMA1, site 2	94.2728
		I-OnuI + L212P,N454Q VMA1, site 2	101.261			I-OnuI + L212P,N454Q VMA1, site 2	97.8947			I-OnuI + L212P,N454Q VMA1, site 2	101.43

## Sheet: Figure 3B
							Figure 3B
									plasmid	time (hours)	plasmid retention (%)
									I-OnuI + L212P VMA1, site 2	6	55.6962
									I-OnuI + L212P VMA1, site 2	6	51.3043
									I-OnuI + L212P VMA1, site 2	6	46.1538
									I-OnuI + L212P VMA1, site 2	7	33.3777
									I-OnuI + L212P VMA1, site 2	7	31.4136
									I-OnuI + L212P VMA1, site 2	7	20.8333
									I-OnuI + L212P VMA1, site 2	8	23.3607
									I-OnuI + L212P VMA1, site 2	8	24.8062
									I-OnuI + L212P VMA1, site 2	8	23.9234
									I-OnuI + L212P VMA1, site 2	9	17.0833
									I-OnuI + L212P VMA1, site 2	9	12.9944
									I-OnuI + L212P VMA1, site 2	9	13.2231
									I-OnuI + L212P VMA1, site 2	10	5.86466
									I-OnuI + L212P VMA1, site 2	10	4.16667
									I-OnuI + L212P VMA1, site 2	10	17.7143
									I-OnuI + L212P VMA1, site 2	11	4.1958
									I-OnuI + L212P VMA1, site 2	11	6.72646
									I-OnuI + L212P VMA1, site 2	11	2.09059
									I-OnuI + L212P VMA1, site 2	12	3.93901
									I-OnuI + L212P VMA1, site 2	12	0.705467
									I-OnuI + L212P VMA1, site 2	12	2.42424
									E22Q I-OnuI + L212P VMA1, site 2	6	107.485
									E22Q I-OnuI + L212P VMA1, site 2	6	121.008
									E22Q I-OnuI + L212P VMA1, site 2	6	103.077
									E22Q I-OnuI + L212P VMA1, site 2	7	89.0578
									E22Q I-OnuI + L212P VMA1, site 2	7	103.5
									E22Q I-OnuI + L212P VMA1, site 2	7	134.737
									E22Q I-OnuI + L212P VMA1, site 2	8	101.323
									E22Q I-OnuI + L212P VMA1, site 2	8	73.5537
									E22Q I-OnuI + L212P VMA1, site 2	8	52.1368
									E22Q I-OnuI + L212P VMA1, site 2	9	111.826
									E22Q I-OnuI + L212P VMA1, site 2	9	81.5789
									E22Q I-OnuI + L212P VMA1, site 2	9	128.455
									E22Q I-OnuI + L212P VMA1, site 2	10	112.552
									E22Q I-OnuI + L212P VMA1, site 2	10	93.2099
									E22Q I-OnuI + L212P VMA1, site 2	10	128.455
									E22Q I-OnuI + L212P VMA1, site 2	11	102.689
									E22Q I-OnuI + L212P VMA1, site 2	11	88
									E22Q I-OnuI + L212P VMA1, site 2	11	120.118
									E22Q I-OnuI + L212P VMA1, site 2	12	103.414
									E22Q I-OnuI + L212P VMA1, site 2	12	100.985
									E22Q I-OnuI + L212P VMA1, site 2	12	129.452
									I-OnuI + L212P,N454Q VMA1, site 2	6	101.695
									I-OnuI + L212P,N454Q VMA1, site 2	6	117.284
									I-OnuI + L212P,N454Q VMA1, site 2	6	95.9184
									I-OnuI + L212P,N454Q VMA1, site 2	7	108.148
									I-OnuI + L212P,N454Q VMA1, site 2	7	118.966
									I-OnuI + L212P,N454Q VMA1, site 2	7	92.3913
									I-OnuI + L212P,N454Q VMA1, site 2	8	98.1865
									I-OnuI + L212P,N454Q VMA1, site 2	8	97.5369
									I-OnuI + L212P,N454Q VMA1, site 2	8	76.9634
									I-OnuI + L212P,N454Q VMA1, site 2	9	89.4081
									I-OnuI + L212P,N454Q VMA1, site 2	9	77.6536
									I-OnuI + L212P,N454Q VMA1, site 2	9	95.2703
									I-OnuI + L212P,N454Q VMA1, site 2	10	93.5
									I-OnuI + L212P,N454Q VMA1, site 2	10	110.968
									I-OnuI + L212P,N454Q VMA1, site 2	10	96.2963
									I-OnuI + L212P,N454Q VMA1, site 2	11	105.613
									I-OnuI + L212P,N454Q VMA1, site 2	11	83.9228
									I-OnuI + L212P,N454Q VMA1, site 2	11	96.2963
									I-OnuI + L212P,N454Q VMA1, site 2	12	86.783
									I-OnuI + L212P,N454Q VMA1, site 2	12	95.3191
									I-OnuI + L212P,N454Q VMA1, site 2	12	56.6667

## Sheet: Figure 3C
Figure 3C
			2 hours	12 hours
		plasmid	# pTarget/cell	# pTarget/cell	log10 change			sample	pTarget Cq	gDNA Cq
		I-OnuI + L212P VMA1, site 2	6.01377	0.0546406	-2.04163			I-OnuI + L212P VMA1, site 2, 2 hours	15.3831	17.398
		I-OnuI + L212P VMA1, site 2	18.1992	0.0595704	-2.48502			I-OnuI + L212P VMA1, site 2, 2 hours	14.2234	17.7582
		I-OnuI + L212P VMA1, site 2	14.1875	0.0174214	-2.91082			I-OnuI + L212P VMA1, site 2, 2 hours	14.8903	18.1331
		I-OnuI + L212P VMA1, site 2	4.28218	0.0186796	-2.3603			I-OnuI + L212P VMA1, site 2, 2 hours	15.7248	17.2718
		I-OnuI + L212P VMA1, site 2	7.45696	0.0218433	-2.53324			I-OnuI + L212P VMA1, site 2, 2 hours	15.4915	17.8425
		I-OnuI + L212P VMA1, site 2	10.5168	0.0333655	-2.49859			I-OnuI + L212P VMA1, site 2, 2 hours	15.3311	18.1786
		I-OnuI + L212P VMA1, site 2	8.13381	0.0443891	-2.26302			I-OnuI + L212P VMA1, site 2, 2 hours	15.2709	17.7252
		I-OnuI + L212P VMA1, site 2	7.23401	0.03281	-2.34337			I-OnuI + L212P VMA1, site 2, 2 hours	15.6584	17.9843
		I-OnuI + L212P VMA1, site 2	6.0686	0.253817	-1.37857			I-OnuI + L212P VMA1, site 2, 2 hours	15.6763	17.7407
		I-OnuI + L212P VMA1, site 2	12.8304	0.0327111	-2.59354			I-OnuI + L212P VMA1, site 2, 2 hours	15.2434	18.3785
		I-OnuI + L212P VMA1, site 2	7.50216	0.0110858	-2.83042			I-OnuI + L212P VMA1, site 2, 2 hours	15.5998	17.9731
		I-OnuI + L212P VMA1, site 2	4.23196	0.0229819	-2.26516			I-OnuI + L212P VMA1, site 2, 2 hours	16.2402	17.8326
		I-OnuI + L212P VMA1, site 2	4.47172	0.0124098	-2.55671			I-OnuI + L212P VMA1, site 2, 2 hours	16.198	17.868
		I-OnuI + L212P VMA1, site 2	5.73798	0.0136098	-2.62491			I-OnuI + L212P VMA1, site 2, 2 hours	15.9167	17.9265
		I-OnuI + L212P VMA1, site 2	2.45826	0.0134524	-2.26183			I-OnuI + L212P VMA1, site 2, 2 hours	16.3523	17.1431
		E22Q I-OnuI + L212P VMA1, site 2	8.66116	1.22384	-0.849851			E22Q I-OnuI + L212P VMA1, site 2, 2 hours	15.5747	18.1606
		E22Q I-OnuI + L212P VMA1, site 2	12.146	0.953225	-1.10524			E22Q I-OnuI + L212P VMA1, site 2, 2 hours	15.232	18.2835
		E22Q I-OnuI + L212P VMA1, site 2	15.3022	1.80398	-0.928524			E22Q I-OnuI + L212P VMA1, site 2, 2 hours	14.7721	18.1139
		E22Q I-OnuI + L212P VMA1, site 2	16.2428	1.72074	-0.974944			E22Q I-OnuI + L212P VMA1, site 2, 2 hours	14.682	18.1023
		E22Q I-OnuI + L212P VMA1, site 2	15.8819	2.03683	-0.891946			E22Q I-OnuI + L212P VMA1, site 2, 2 hours	15.1454	18.5888
		E22Q I-OnuI + L212P VMA1, site 2	5.97731	1.46874	-0.609562			E22Q I-OnuI + L212P VMA1, site 2, 2 hours	16.5295	18.6758
		E22Q I-OnuI + L212P VMA1, site 2	12.1046	1.6211	-0.873141			E22Q I-OnuI + L212P VMA1, site 2, 2 hours	15.664	18.7634
		E22Q I-OnuI + L212P VMA1, site 2	7.56129	2.06831	-0.56298			E22Q I-OnuI + L212P VMA1, site 2, 2 hours	16.1311	18.5814
		E22Q I-OnuI + L212P VMA1, site 2	6.72453	1.32581	-0.70518			E22Q I-OnuI + L212P VMA1, site 2, 2 hours	16.5648	18.8923
		E22Q I-OnuI + L212P VMA1, site 2	4.2809	1.09677	-0.59142			E22Q I-OnuI + L212P VMA1, site 2, 2 hours	16.9915	18.6933
		E22Q I-OnuI + L212P VMA1, site 2	4.21216	1.35394	-0.492905			E22Q I-OnuI + L212P VMA1, site 2, 2 hours	16.3291	17.9254
		E22Q I-OnuI + L212P VMA1, site 2	4.8481	2.11327	-0.360617			E22Q I-OnuI + L212P VMA1, site 2, 2 hours	15.7995	17.542
		E22Q I-OnuI + L212P VMA1, site 2	5.66546	0.916814	-0.790954			E22Q I-OnuI + L212P VMA1, site 2, 2 hours	15.9014	17.8902
		E22Q I-OnuI + L212P VMA1, site 2	4.44647	1.3899	-0.505032			E22Q I-OnuI + L212P VMA1, site 2, 2 hours	16.569	18.276
		E22Q I-OnuI + L212P VMA1, site 2	5.72377	0.819516	-0.844124			E22Q I-OnuI + L212P VMA1, site 2, 2 hours	15.6101	17.5786
		I-OnuI + L212P,N454Q VMA1, site 2	8.8751	1.26188	-0.847155			I-OnuI + L212P,N454Q VMA1, site 2, 2 hours	15.609	18.2358
		I-OnuI + L212P,N454Q VMA1, site 2	10.0974	0.627916	-1.20631			I-OnuI + L212P,N454Q VMA1, site 2, 2 hours	15.1732	17.9402
		I-OnuI + L212P,N454Q VMA1, site 2	11.1873	1.02168	-1.03941			I-OnuI + L212P,N454Q VMA1, site 2, 2 hours	15.158	18.077
		I-OnuI + L212P,N454Q VMA1, site 2	7.28072	1.1466	-0.802762			I-OnuI + L212P,N454Q VMA1, site 2, 2 hours	15.5703	17.895
		I-OnuI + L212P,N454Q VMA1, site 2	5.5339	2.28617	-0.383924			I-OnuI + L212P,N454Q VMA1, site 2, 2 hours	15.7892	17.729
		I-OnuI + L212P,N454Q VMA1, site 2	6.28895	0.8191	-0.885241			I-OnuI + L212P,N454Q VMA1, site 2, 2 hours	15.4722	17.5652
		I-OnuI + L212P,N454Q VMA1, site 2	8.94405	1.19473	-0.874266			I-OnuI + L212P,N454Q VMA1, site 2, 2 hours	14.895	17.4458
		I-OnuI + L212P,N454Q VMA1, site 2	3.54295	1.04889	-0.528635			I-OnuI + L212P,N454Q VMA1, site 2, 2 hours	15.723	16.9854
		I-OnuI + L212P,N454Q VMA1, site 2	6.17898	1.03843	-0.774538			I-OnuI + L212P,N454Q VMA1, site 2, 2 hours	15.5276	17.6008
		I-OnuI + L212P,N454Q VMA1, site 2	5.39223	0.685135	-0.895992			I-OnuI + L212P,N454Q VMA1, site 2, 2 hours	14.9061	16.6987
		I-OnuI + L212P,N454Q VMA1, site 2	7.95223	1.05236	-0.878326			I-OnuI + L212P,N454Q VMA1, site 2, 2 hours	15.3011	17.7253
		I-OnuI + L212P,N454Q VMA1, site 2	5.68117	0.740601	-0.884854			I-OnuI + L212P,N454Q VMA1, site 2, 2 hours	15.4167	17.3502
		I-OnuI + L212P,N454Q VMA1, site 2	9.91634	0.865389	-1.05914			I-OnuI + L212P,N454Q VMA1, site 2, 2 hours	14.9387	17.6497
		I-OnuI + L212P,N454Q VMA1, site 2	10.5143	1.1337	-0.967282			I-OnuI + L212P,N454Q VMA1, site 2, 2 hours	15.0701	17.8851
		I-OnuI + L212P,N454Q VMA1, site 2	6.52582	1.97713	-0.518599			I-OnuI + L212P,N454Q VMA1, site 2, 2 hours	15.4506	17.5964
								I-OnuI + L212P VMA1, site 2, 12 hours	20.3649	15.9341
								I-OnuI + L212P VMA1, site 2, 12 hours	20.5224	16.2405
								I-OnuI + L212P VMA1, site 2, 12 hours	22.4342	16.5413
								I-OnuI + L212P VMA1, site 2, 12 hours	22.0294	16.1915
								I-OnuI + L212P VMA1, site 2, 12 hours	21.697	16.0532
								I-OnuI + L212P VMA1, site 2, 12 hours	21.515	16.4848
								I-OnuI + L212P VMA1, site 2, 12 hours	20.8927	16.2147
								I-OnuI + L212P VMA1, site 2, 12 hours	21.231	16.1407
								I-OnuI + L212P VMA1, site 2, 12 hours	18.6174	16.2776
								I-OnuI + L212P VMA1, site 2, 12 hours	21.0834	15.9705
								I-OnuI + L212P VMA1, site 2, 12 hours	23.0709	16.5775
								I-OnuI + L212P VMA1, site 2, 12 hours	22.652	17.2015
								I-OnuI + L212P VMA1, site 2, 12 hours	22.6875	16.3164
								I-OnuI + L212P VMA1, site 2, 12 hours	22.8707	16.6606
								I-OnuI + L212P VMA1, site 2, 12 hours	22.8409	16.6098
								E22Q I-OnuI + L212P VMA1, site 2, 12 hours	16.8752	16.6832
								E22Q I-OnuI + L212P VMA1, site 2, 12 hours	17.2385	16.716
								E22Q I-OnuI + L212P VMA1, site 2, 12 hours	16.3323	16.6561
								E22Q I-OnuI + L212P VMA1, site 2, 12 hours	16.1719	16.4051
								E22Q I-OnuI + L212P VMA1, site 2, 12 hours	15.9698	16.4314
								E22Q I-OnuI + L212P VMA1, site 2, 12 hours	16.465	16.4965
								E22Q I-OnuI + L212P VMA1, site 2, 12 hours	15.9991	16.1217
								E22Q I-OnuI + L212P VMA1, site 2, 12 hours	15.8408	16.3096
								E22Q I-OnuI + L212P VMA1, site 2, 12 hours	16.7148	16.6233
								E22Q I-OnuI + L212P VMA1, site 2, 12 hours	16.8554	16.4964
								E22Q I-OnuI + L212P VMA1, site 2, 12 hours	16.7414	16.6846
								E22Q I-OnuI + L212P VMA1, site 2, 12 hours	16.3667	16.9323
								E22Q I-OnuI + L212P VMA1, site 2, 12 hours	17.3747	16.8104
								E22Q I-OnuI + L212P VMA1, site 2, 12 hours	16.7069	16.6853
								E22Q I-OnuI + L212P VMA1, site 2, 12 hours	16.9046	16.1142
								I-OnuI + L212P,N454Q VMA1, site 2, 12 hours	17.1085	16.991
								I-OnuI + L212P,N454Q VMA1, site 2, 12 hours	17.8789	16.8082
								I-OnuI + L212P,N454Q VMA1, site 2, 12 hours	17.0547	16.6137
								I-OnuI + L212P,N454Q VMA1, site 2, 12 hours	16.5377	16.2064
								I-OnuI + L212P,N454Q VMA1, site 2, 12 hours	16.2303	16.8972
								I-OnuI + L212P,N454Q VMA1, site 2, 12 hours	17.3687	16.6345
								I-OnuI + L212P,N454Q VMA1, site 2, 12 hours	16.9492	16.7301
								I-OnuI + L212P,N454Q VMA1, site 2, 12 hours	17.3688	17.0058
								I-OnuI + L212P,N454Q VMA1, site 2, 12 hours	17.3306	16.9479
								I-OnuI + L212P,N454Q VMA1, site 2, 12 hours	17.7959	16.8459
								I-OnuI + L212P,N454Q VMA1, site 2, 12 hours	17.6079	17.2792
								I-OnuI + L212P,N454Q VMA1, site 2, 12 hours	17.7966	16.9636
								I-OnuI + L212P,N454Q VMA1, site 2, 12 hours	17.539	16.9082
								I-OnuI + L212P,N454Q VMA1, site 2, 12 hours	17.4718	17.2381
								I-OnuI + L212P,N454Q VMA1, site 2, 12 hours	17.2204	17.7907
								pTarget 100-fold diluted	6.57989	-
								pTarget 100-fold diluted	6.61378	-
								pTarget 100-fold diluted	6.55809	-
								pTarget 100-fold diluted	6.82041	-
								pTarget 100-fold diluted	6.52333	-
								pTarget 1,000-fold diluted	8.27661	-
								pTarget 1,000-fold diluted	8.19339	-
								pTarget 1,000-fold diluted	8.20982	-
								pTarget 1,000-fold diluted	8.61036	-
								pTarget 1,000-fold diluted	8.4353	-
								pTarget 10,000-fold diluted	11.3434	-
								pTarget 10,000-fold diluted	11.9954	-
								pTarget 10,000-fold diluted	11.7943	-
								pTarget 10,000-fold diluted	12.1738	-
								pTarget 10,000-fold diluted	11.9669	-
								pTarget 100,000-fold diluted	15.1621	-
								pTarget 100,000-fold diluted	15.5439	-
								pTarget 100,000-fold diluted	15.4233	-
								pTarget 100,000-fold diluted	14.9918	-
								pTarget 100,000-fold diluted	14.8932	-
								pTarget 1,000,000-fold diluted	18.3032	-
								pTarget 1,000,000-fold diluted	18.2074	-
								pTarget 1,000,000-fold diluted	18.1261	-
								pTarget 1,000,000-fold diluted	18.0663	-
								pTarget 1,000,000-fold diluted	18.273	-
								pTarget 10,000,000-fold diluted	21.5936	-
								pTarget 10,000,000-fold diluted	21.1724	-
								pTarget 10,000,000-fold diluted	21.4912	-
								pTarget 10,000,000-fold diluted	22.083	-
								pTarget 10,000,000-fold diluted	21.6163	-
								gDNA 10-fold diluted	-	13.1629
								gDNA 10-fold diluted	-	14.4841
								gDNA 10-fold diluted	-	13.7461
								gDNA 10-fold diluted	-	15.5213
								gDNA 10-fold diluted	-	14.1731
								gDNA 100-fold diluted	-	17.6983
								gDNA 100-fold diluted	-	17.4669
								gDNA 100-fold diluted	-	17.6724
								gDNA 100-fold diluted	-	17.7061
								gDNA 100-fold diluted	-	17.3575
								gDNA 1,000-fold diluted	-	21.2366
								gDNA 1,000-fold diluted	-	20.3361
								gDNA 1,000-fold diluted	-	20.8916
								gDNA 1,000-fold diluted	-	21.0864
								gDNA 1,000-fold diluted	-	21.5773
								gDNA 10,000-fold diluted	-	24.76
								gDNA 10,000-fold diluted	-	24.3044
								gDNA 10,000-fold diluted	-	24.6297
								gDNA 10,000-fold diluted	-	24.866
								gDNA 10,000-fold diluted	-	24.934
								gDNA 100,000-fold diluted	-	28.2845
								gDNA 100,000-fold diluted	-	27.7964
								gDNA 100,000-fold diluted	-	28.0743
								gDNA 100,000-fold diluted	-	27.8219
								gDNA 100,000-fold diluted	-	27.7241
								NTC-pTarget	26.8089	-
								NTC-pTarget	26.2399	-
								NTC-pTarget	26.4542	-
								NTC-pTarget	26.397	-
								NTC-pTarget	25.6938	-
								NTC-gDNA	-	31.8924
								NTC-gDNA	-	31.3593
								NTC-gDNA	-	31.1515
								NTC-gDNA	-	31.0564
								NTC-gDNA	-	31.4405

## Sheet: Figure 4A
Figure 4A
		plasmid	escape frequency
		pEndo	0.000323843
		pEndo	3.27526e-05
		pEndo	1.9883e-05
		pDual	1e-06
		pDual	4.7619e-07
		pDual	3.24455e-06

## Sheet: Figure 4B
Figure 4B
	Sample	Plasmid	Indels	12 bp Intein Deletion	IS911 insertion	large plasmid rearrangements
	27-11-	pEndo				y
	27-12-5.5	pEndo	y
	27-13-5.5	pEndo		y
	27-14-6.2	pEndo			y
	27-15-5.5	pEndo		y
	27-16-6.5	pEndo			y
	27-17-5.5	pEndo	y	y
	27-19-5.5	pEndo	y	y
	27-20-3.7	pTarget
	27-20-5.5	pEndo	y
	27-21-5.5	pEndo		y
	27-22-6.5	pEndo			y
	27-23-5.5	pEndo		y
	27-24-6.5	pEndo			y
	27-25-5.2	pEndo	y	y
	27-26-6.2	pEndo	y		y
	27-27-	pEndo			y
	27-28-(1)	pEndo			y
	27-30-5.5	pEndo	y	y
	27-31-6.2	pEndo			y
	27-32-5.5	pEndo	y	y
	27-33-6.5	pEndo			y
	27-34-5.5	pEndo	y	y
	27-35-5.5	pEndo		y
	27-36-5.5	pEndo		y
	27-37-6.2	pEndo			y
	27-38-5.5	pEndo	y
	27-39-5.5	pEndo		y

## Sheet: Figure 5C
Figure 5C
		plasmid	GusA units
		I-OnuI TSM	6764.71
		I-OnuI TSM	7204.18
		I-OnuI TSM	6096.03
		(-) gReg	7956.73
		(-) gReg	6712.47
		(-) gReg	6535.95
		pEndo N454Q	2226.22
		pEndo N454Q	2165.24
		pEndo N454Q	2370.82
		empty pEndo	1702.13
		empty pEndo	1720.83
		empty pEndo	1630.43

## Sheet: Figure 6B
Figure 5B
		Day 1				Day 2				Day 3
		plasmid	log10(CFU/mL)	temperature (C)		plasmid	log10(CFU/mL)	temperature (C)		plasmid	log10(CFU/mL)	temperature (C)
		pEndo	6.29667	37		pEndo	6.20412	37		pEndo	6.27875	37
		pEndo	6.81291	37		pEndo	6.63649	37		pEndo	6.17898	37
		pEndo	6.16732	37		pEndo	6.74819	37		pEndo	6.11059	37
		pEndo	2.53148	18		pEndo	2.95904	18		pEndo	2.97772	18
		pEndo	2.14613	18		pEndo	4	18		pEndo	2.30103	18
		pEndo	1.69897	18		pEndo	3.69461	18		pEndo	2.47712	18
		pEndo E22Q	6.14613	37		pEndo E22Q	6.86923	37		pEndo E22Q	6.45484	37
		pEndo E22Q	5.53148	37		pEndo E22Q	6.10721	37		pEndo E22Q	6.47712	37
		pEndo E22Q	5.4624	37		pEndo E22Q	6.30103	37		pEndo E22Q	6.50515	37
		pEndo E22Q	5.72591	18		pEndo E22Q	6.00432	18		pEndo E22Q	6.49415	18
		pEndo E22Q	5.39794	18		pEndo E22Q	6.52375	18		pEndo E22Q	6.53148	18
		pEndo E22Q	5.32222	18		pEndo E22Q	6.14613	18		pEndo E22Q	6.34242	18
		pEndo N454Q	5.53656	37		pEndo N454Q	6.49136	37		pEndo N454Q	6.38021	37
		pEndo N454Q	5.57864	37		pEndo N454Q	6.42975	37		pEndo N454Q	6.617	37
		pEndo N454Q	5.66276	37		pEndo N454Q	6.95904	37		pEndo N454Q	6.22789	37
		pEndo N454Q	5.73078	18		pEndo N454Q	6.14613	18		pEndo N454Q	6.41664	18
		pEndo N454Q	5.72428	18		pEndo N454Q	6.30963	18		pEndo N454Q	6.55388	18
		pEndo N454Q	5.70757	18		pEndo N454Q	6.80618	18		pEndo N454Q	6.13988	18
		pDual	5.86923	37		pDual	6.5302	37		pDual	6.1959	37
		pDual	5.17609	37		pDual	5.85733	37		pDual	6.17609	37
		pDual	5.74819	37		pDual	6.07555	37		pDual	6.28103	37
		pDual	1	18		pDual	2.49136	18		pDual	1.47712	18
		pDual	1.30103	18		pDual	1	18		pDual	1	18
		pDual	1.69897	18		pDual	2	18		pDual	1.47712	18

## Sheet: Figure 6C
Figure 5C
		Day 1			Day 2			Day 3
		plasmid	escape frequency		plasmid	escape frequency		plasmid	escape frequency
		pEndo	0.000386364		pEndo	0.000892157		pEndo	0.000568862
		pEndo	5.88235e-05		pEndo	0.00208333		pEndo	0.000120482
		pEndo	2.76243e-05		pEndo	0.00115654		pEndo	0.000222222
		pDual	1.42857e-05		pDual	7.94872e-05		pDual	2.14286e-05
		pDual	3.84615e-05		pDual	2.08333e-05		pDual	9.09091e-06
		pDual	1.51515e-05		pDual	9.70874e-05		pDual	1.86335e-05
