# Supplementary material for: Intein-based thermoregulated meganucleases for containment of genetic material
Source: Nucleic Acids Res. 2024 Jan 5;52(4):2066–77. doi: 10.1093/nar/gkad1247 (PMC10899782; doi:10.1093/nar/gkad1247)
Supplement: gkad1247_Supplemental_Files [file gkad1247_supplemental_files.zip › Table S1.xlsx]

## Sheet: Sheet1
Name	Sequence	Notes
DE5669	TGCGGCTACATTAAGGAGAAAAAC	linearizing pEndo I-OnuI at GC site 2, forward primer
DE5670	GCCCAAGTAGGTAATCAGAGAG	linearizing pEndo I-OnuI at GC site 2, reverse primer
DE5706	ACCCTCGCCCGAGGT	linearizing pEndo I-OnuI at GC site 1, reverse primer
DE5707	TGCTTCTTTGTTAACCTGATCAAGTCAAAGTCG	linearizing pEndo I-OnuI at GC site 1, forward primer
DE5733	ctgacagctagctcagtcctaggtataatgctagcTCCATACCCGTTTTTTTGGG	forward primer to remove araBAD on pEndo, inserting BBa_J23108
DE5734	gctagcattatacctaggactgagctagctgtcagTTGGTAACGAATCAGACAATTGAC	reverse primer to remove araBAD on pEndo, inserting BBa_J23108
DE5737	agctcactcattaggcacccTTGAGGAGGTTTCTCTGTTAATCC	delete ccdB and lac operon from pTox, forward primer
DE5738	taacagagaaacctcctcaaGGGTGCCTAATGAGTGAG	delete ccdB and lac operon from pTox, reverse primer
DE5792	TAAGCGGCCGCTCAG	linearize pEndo I-OnuI at the C-terminal end, forward primer
DE5830	TAGCCTAAACGTCGTATAGGAG	linearize pTarget and exclude the I-OnuI target site, forward primer
DE5831	GCatcccgtattgacgc	linearize pTarget and exclude the I-OnuI target site, reverse primer
DE5833	gaatagtgtatgcggcgac	linearize pTarget to introduce new meganuclease target site, forward primer
DE5834	tcagaatgacttggttgagtgc	linearize pTarget to introduce new meganuclease target site, reverse primer
DE5963	atcaaggataagaacctcatgaactctctgattacctacttgggcTGCTTTGCCAAGGGTACCAATGTTTTAATGGCGGATGGGTCTATT	Gibson assembly oligonucleotide 1, cloning VMA1 intein into I-OnuI at GC site 2
DE5964	tctgatcatcagtttttgcttgccaaccaggttgtcgtccataatTGCGGCTACATTAAGGAGAAAAACAAGAGTGAGTTCTCCTGGCTT	Gibson assembly oligonucleotide 1, cloning VMA1 intein into I-OnuI at GC site 2
DE5974	CAACACATCAAGGATAAGAACCTCATG	VMA1 sequencing primer 1
DE5975	GTAATGCGACCCATGAGTTGG	VMA1 sequencing primer 2
DE5976	GAGTGGACTATTGAGGCCAG	VMA1 sequencing primer 3
DE5977	CCAGAGATACTTCTTTGATGGAACGTG	VMA1 sequencing primer 4
DE5978	TACTCGTGAAACATTTCTTGCTGG	VMA1 sequencing primer 5
DE5979	GCTTAACGTTCTTTCGAAGTGTGC	VMA1 sequencing primer 6
DE6291	TGTTTCTTCGTTAGTTTAATTAAAAGCAAGTCC	linearizing pEndo I-GpeMI at GC site 1, forward primer
DE6292	CCCCTCCCCACTCGTAAATC	linearizing pEndo I-GpeMI at GC site 1, reverse primer
DE6293	TGCGGGTATATCAAGGAGAAAAAG	linearizing pEndo I-GpeMI at GC site 2, forward primer
DE6294	TCCTAAATACGTAACCAAGTTATCCATC	linearizing pEndo I-GpeMI at GC site 2, reverse primer
DE6307	TGCTTTTCGGTAGTCGTTTTTAAGAG	linearizing pEndo I-PanMI at GC site 1, forward primer
DE6308	GCCTTCCGCATCTACGAAA	linearizing pEndo I-PanMI at GC site 1, reverse primer
DE6309	TGCGGCAATACTTCGTTAGATC	linearizing pEndo I-PanMI at GC site 2, forward primer
DE6310	GCCAAGATATTCAATCAAAGATTTGATAAGG	linearizing pEndo I-PanMI at GC site 2, reverse primer
DE6325	TGGTTAGCAGGATTTACGAGTGGGGAGGGGtgctttgccaagggtaccaatgttttaatg	Gibson assembly oligonucleotide 2, cloning VMA1 intein into I-GpeMI at GC site 1
DE6326	ttgcttgccaaccaggttgtcgtccataatTGTTTCTTCGTTAGTTTAATTAAAAGCAAG	Gibson assembly oligonucleotide 1, cloning VMA1 intein into I-GpeMI at GC site 1
DE6327	CTGATGGATAACTTGGTTACGTATTTAGGAtgctttgccaagggtaccaatgttttaatg	Gibson assembly oligonucleotide 2, cloning VMA1 intein into I-GpeMI at GC site 2
DE6328	ttgcttgccaaccaggttgtcgtccataatTGCGGGTATATCAAGGAGAAAAAGAAAAGC	Gibson assembly oligonucleotide 1, cloning VMA1 intein into I-GpeMI at GC site 2
DE6341	TGGTTATCTGGTTTCGTAGATGCGGAAGGCtgctttgccaagggtaccaatgttttaatg	Gibson assembly oligonucleotide 2, cloning VMA1 intein into I-PanMI at GC site 1
DE6342	ttgcttgccaaccaggttgtcgtccataatTGCTTTTCGGTAGTCGTTTTTAAGAGCAAG	Gibson assembly oligonucleotide 1, cloning VMA1 intein into I-PanMI at GC site 1
DE6343	CTTATCAAATCTTTGATTGAATATCTTGGCtgctttgccaagggtaccaatgttttaatg	Gibson assembly oligonucleotide 2, cloning VMA1 intein into I-PanMI at GC site 2
DE6344	ttgcttgccaaccaggttgtcgtccataatTGCGGCAATACTTCGTTAGATCCTAGAGGG	Gibson assembly oligonucleotide 1, cloning VMA1 intein into I-PanMI at GC site 2
DE6354	TTGCTCTTGCCCGGCGTCAATACGGGATGCtttccgcttattcaaccctttaTAGCCTAAACGTCGTATAGGAGCATTTCCG	I-GpeMI target site with 30-bp homology on either side to pTarget, to replace the I-OnuI target site
DE6359	TTGCTCTTGCCCGGCGTCAATACGGGATGCgctcctcataatccttatcaagTAGCCTAAACGTCGTATAGGAGCATTTCCG	I-PanMI target site with 30-bp homology on either side to pTarget, to replace the I-OnuI target site
DE6364	ggcggccgtctcTACCTGGTTTATGGATTGGTGATG	L212P by Golden Gate Mutagenesis into VMA1, forward primer
DE6365	ggcggccgtctcCCAGGTAAATAAGCAAGTACTTTTGG	L212P by Golden Gate Mutagenesis into VMA1, reverse primer
DE6369	TTTGTTTAACTTTAAGAAGGAGATATACCCATGGGCCCTACCAGAAACGAGAGTATAAATCCTTGG	Gibson assembly oligonucleotide, cloning I-GpeMI into pEndo
DE6377	TTTGTTTAACTTTAAGAAGGAGATATACCCATGGGCTTTAAACGGAACTTTAGCACCCTGGAAAGT	Gibson assembly oligonucleotide, cloning I-PanMI into pEndo
DE6526	CACTTTATGCTTCCGGCTC	pTarget target site sequencing primer, forward
DE6527	ctagtagagagcgttcaccg	pTarget target site sequencing primer, reverse
DE6534	GTCAAATGGACGAAGCAGG	pEndo ORF sequencing primer forward
DE6667	TCCCATGGGTATATCTCCTTC	linearize pEndo excluding I-OnuI, reverse primer
DE6720	GGCGGCCGTCTCGCAGGGCTCCTTTTTGCTGCG	E22Q I-OnuI Golden Gate Mutagenesis (BsmBI) forward primer
DE6721	GGCGGCCGTCTCCCCTGCGCGTCGGCGAAACC	E22Q I-OnuI Golden Gate Mutagenesis (BsmBI) reverse primer
DE6734	taacactggcactcaaccaagtcattctgaTTTCCGCTTATTCAACCCTTTAgaatagtgtatgcggcgaccgagttgctct	I-GpeMI target site with 30-bp homology on either side to pTarget, to insert a new target site
DE6958	GGCGGCCGTCTCTCAGTGCGGCTACATTAAGGAGAAAAAC	N454Q I-OnuI Golden Gate Mutagenesis (BsmBI) forward primer, GC site 2
DE6959	GGCGGCCGTCTCCACTGATGGACGACAACCTGGTTG	N454Q I-OnuI Golden Gate Mutagenesis (BsmBI) reverse primer, GC site 2
DE6960	GTAAAAGCTAACCGCATCTTTACCGACAAGttgacggctagctcagtcctaggtacagtgctagcGCATCCGGCAGTTCAACAGATCGGGAAGGG	Anderson promoter (BBaJ23100), homology w/ I-GpeMI TSM
DE6961	AAGGAGATATACCCATGGGC	isolate I-GpeMI TSM, forward primer
DE6962	TTATAATACTCTCCCTTTGTTCATGTTCAATTTG	isolate I-GpeMI TSM, reverse primer
DE6963	CCCTTCCCGATCTGTTG	linearize pEndo to insert I-GpeMI TSM CDS, reverse primer
DE6964	CTGGATTTGCTGAGGATGAAG	linearize pEndo to insert I-GpeMI TSM CDS, forward primer
DE6965	GCATCCGGCAGTTCAACAGATCGGGAAGGGAAGGAGATATACCCATGGGCCCTACCAGAA	Gibson assembly oligonucleotide 1, cloning I-GpeMI TSM into pEndo
DE6966	TTGAACATGAACAAAGGGAGAGTATTATAACTGGATTTGCTGAGGATGAAGGTGGAGGAA	Gibson assembly oligonucleotide 2, cloning I-GpeMI TSM into pEndo
DE7033	CTTTTGCTGAGTTGAAGGATCAG	sequencing I-GpeMI TSM in pDual, forward primer
DE7034	CGGTACTGATCCCGTCG	sequencing I-GpeMI TSM in pDual, reverse primer
DE7157	TGGCTGGCGGGTTTTACCTCGGGCGAGGGTTGCTTTGCCAAGGGTACCAATGTTTTAATG	Gibson assembly oligonucleotide 2, cloning VMA1 intein into I-OnuI at GC site 1
DE7158	TTGCTTGCCAACCAGGTTGTCGTCCATAATTGCTTCTTTGTTAACCTGATCAAGTCAAAG	Gibson assembly oligonucleotide 1, cloning VMA1 intein into I-OnuI at GC site 1
DE7269	ccgggaaaacagcattcc	qPCR primer, amplifying 150 bp amplicon on the KanR gene on pTarget, forward primer
DE7270	cctgagcgagacgaaatac	qPCR primer, amplifying 150 bp amplicon on the KanR gene on pTarget, reverse primer
DE7271	GGTTCAACGCTGACAAAGG	qPCR primer, amplifying 150 bp amplicon on the cspA gene on the E. coli Nissle 1917 chromosome, forward primer
DE7272	CTTTAGCGCCGCTTTCG	qPCR primer, amplifying 150 bp amplicon on the cspA gene on the E. coli Nissle 1917 chromosome, reverse primer
DE7400	gcctgtcaaatggacgaag	amplify pGreg fragment from DE5051, forward primer
DE7401	gcacgtgatgctcgac	amplify pGreg fragment from DE5051, reverse primer
DE7402	cagaattggttaattggttgtaacactggcgcctgtcaaatggacgaagcagggattctg	Gibson assembly oligonucleotide 1, cloning pGreg CDS into pTarget
DE7403	ttgaggggttttttgtcgagcatcacgtgcactcaaccaagtcattctgagaatagtgta	Gibson assembly oligonucleotide 2, cloning pGreg CDS into pTarget
