# Supplementary material for: Intein-based thermoregulated meganucleases for containment of genetic material
Source: Nucleic Acids Res. 2024 Jan 5;52(4):2066–77. doi: 10.1093/nar/gkad1247 (PMC10899782; doi:10.1093/nar/gkad1247)
Supplement: gkad1247_Supplemental_Files [file gkad1247_supplemental_files.zip › Table S2.xlsx]

## Sheet: Sheet1
Name	Source	Notes
pProEX-HT-a	Invitrogen	pBR322, amp
pProEX-HT-a I-OnuI	ref [27]	pProEX-HT, with wild-type I-OnuI cloned between the NcoI/NotI sites.
pEndo-I-OnuI	ref [26]	p15a, wild-type I-OnuI cloned between the NcoI/NotI sites of the pEndo plasmid, under the control of pBAD arabinose-inducible promoter, amp
pEndo-I-OnuI/VMA1, GC site 1	this study	pEndo-I-OnuI, with the wild-type VMA1 intein inserted between residues G181 and C182
pEndo-I-OnuI/VMA1(L212P), GC site 1	this study	pEndo-I-OnuI/VMA1, GC site 1, with the temperature-sensitive VMA1 L212P mutation (L393P in full-length protein)
pEndo-I-OnuI/VMA1, GC site 2	this study	pEndo-I-OnuI, with the wild-type VMA1 intein inserted between residues G222 and C223
pEndo-I-OnuI/VMA1(L212P), GC site 2	this study	pEndo-I-OnuI/VMA1, GC site 2, with the temperature-sensitive VMA1 L212P mutation (L434P in full-length protein)
pEndo-I-OnuI/VMA1(L212P,N454Q), GC site 2	this study	pEndo-I-OnuI/VMA1(L212P), GC site 2, with the E22Q catalytically inactive I-OnuI mutation
pEndo-I-OnuI(E22Q)/VMA1(L212P), GC site 2	this study	pEndo-I-OnuI/VMA1(L212P), GC site 2, with the N454Q intein splicing-deficient mutation
pTox	ref [26]	pBR322, ccdB DNA gyrase toxin under the control of the lac operon, kan
pTarget-Onu	this study	pBR322, carries cognate target site for I-OnuI, kan
pEndo-I-GpeMI	this study	pEndo-I-OnuI, with the I-OnuI CDS swapped for wild-type I-GpeMI
pEndo-I-GpeMI/VMA1, GC site 1	this study	pEndo-I-GpeMI, with the wild-type VMA1 intein inserted between residues G186 and C187
pEndo-I-GpeMI/VMA1(L212P), GC site 1	this study	pEndo-I-GpeMI/VMA1, GC site 1, with the temperature-sensitive VMA1 L212P mutation (L398P in full-length protein)
pEndo-I-GpeMI/VMA1, GC site 2	this study	pEndo-I-GpeMI, with the wild-type VMA1 intein inserted between residues G227 and C228
pEndo-I-GpeMI/VMA1(L212P), GC site 2	this study	pEndo-I-GpeMI/VMA1, GC site 2, with the temperature-sensitive VMA1 L212P mutation (L438P in full-length protein)
pTarget-Gpe	this study	pTarget-Onu, I-OnuI target site swapped for cognate I-GpeMI target site.
pEndo-I-PanMI	this study	pEndo-I-OnuI, with the I-OnuI CDS swapped for wild-type I-PanMI
pEndo-I-PanMI/VMA1, GC site 1	this study	pEndo-I-PanMI, with the wild-type VMA1 intein inserted between residues G184 and C185
pEndo-I-PanMI/VMA1 (L212P), GC site 1	this study	pEndo-I-PanMI/VMA1, GC site 1, with the temperature-sensitive VMA1 L212P mutation (L396P in full-length protein)
pEndo-I-PanMI/VMA1, GC site 2	this study	pEndo-I-PanMI, with the wild-type VMA1 intein inserted between residues G226 and C227
pEndo-I-PanMI/VMA1 (L212P), GC site 2	this study	pEndo-I-PanMI/VMA1, GC site 2, with the temperature-sensitive VMA1 L212P mutation (L438P in full-length protein)
pTarget-Pan	this study	pTarget-Onu, I-OnuI target site swapped for cognate I-PanMI target site.
pEndo I-OnuI TSM	this study	pEndo-I-OnuI/VMA1(L212P), GC site 2 with the araBAD and pBAD swapped for the constitutively active Anderson promoter (BBaJ23108)
pEndo I-OnuI TSM (E22Q)	this study	pEndo I-OnuI TSM with the E22Q mutation
pEndo I-OnuI TSM (N454Q)	this study	pEndo I-OnuI TSM with the N454Q mutation
pDual	this study	pEndo I-OnuI TSM, with the I-GpeMI ORF copied from pEndo-I-GpeMI/VMA1(L212P), GC site 2 cloned downstream
pTarget-Dual	this study	pTarget-Onu, with an additional I-GpeMI target site
pGreg-GusR-dCas9.7	ref [33]	p15a, CmR, glucuronide-regulated dCas9 with gRNA targeting the endogenous E. coli gusA gene
pTarget-gReg	this study	the pGreg CDS cloned onto pTarget-Onu
